# Supplementary material for: 2-Hydroxyoleic Acid as a Self-Assembly Inducer for Anti-Cancer Drug-Centered Nanoparticles
Source: Pharmaceuticals (Basel). 2023 May 9;16(5):722. doi: 10.3390/ph16050722 (PMC10220756; doi:10.3390/ph16050722)
Supplement: Supplementary file 1 [file pharmaceuticals-16-00722-s001.zip]

Archive with 1 entries (1 files):
- pharmaceuticals-2327400-supplementary.pdf
